# Supplementary material for: Using the Traditional Ex Vivo Whole Blood Model to Discriminate Bacteria by Their Inducible Host Responses
Source: Biomedicines. 2024 Mar 25;12(4):724. doi: 10.3390/biomedicines12040724 (PMC11047930; doi:10.3390/biomedicines12040724)
Supplement: Supplementary file 1 [file biomedicines-12-00724-s001.zip]

Archive with 1 entries (1 files):
- biomedicines-2915732-supplementary.pdf
